# Supplementary material for: Clinical guidelines for complex extremity war wound management: update and consensus using a mixed-method approach
Source: BJS Open. 2026 Mar 5;10(1):zraf173. doi: 10.1093/bjsopen/zraf173 (PMC12961382; doi:10.1093/bjsopen/zraf173)
Supplement: zraf173_Supplementary_Data [file zraf173_supplementary_data.zip]

Archive with 3 entries (3 files):
- ACCORD CGOs Complex War Wound.docx
- AGREE-Complex-War-Wounds.docx
- Supplementary_material.docx
